# Supplementary material for: Whole genome sequencing and phylogenetic analysis of human metapneumovirus strains from Kenya and Zambia
Source: BMC Genomics. 2020 Jan 2;21:5. doi: 10.1186/s12864-019-6400-z (PMC6941262; doi:10.1186/s12864-019-6400-z)
Supplement: Supplementary file 5 — Additional file 5: Table S2. Primer sequences used in RT-PCR for whole genome amplification. Primer nomenclature is described as follows: AF-11A1 indicates an A reaction, forward primer for amplicon 11, selected for genotype A1 (although it may function against the other 4 genotypes). Also listed are the primer sequence (5′ to 3′) the primer length, the melting temperature (calculated using the Santa Lucia algorithm (https://biopython.org/DIST/docs/api/Bio.SeqUtils.MeltingTemp-module.html) plus 3.7 C) to obtain the Breslauer values [33]) and the fraction of the primer that is G + C [34]. [file 12864_2019_6400_MOESM5_ESM.xlsx]

## Sheet: HMPV_primer_set_65_Tm
Primer	Sequence (5' to 3')	Length	Tm (°C)	GC_fraction	Reaction
AF-11A1	AGCATAATGAGTGTAGTAGA	20	48.3377	0.35	A Forward
AF-11A2	TTCTGATCAACATATCTTCAG	21	48.7219	0.33	A Forward
AF-11B1	CTCCTGTATTTCAAGGAAAA	20	48.6135	0.35	A Forward
AF-1A1	TCATTGCAACAAGAAATAAC	20	48.3304	0.3	A Forward
AF-1B1	TCTTCAAGGGATTCACC	17	48.0983	0.47	A Forward
AF-3A1	GGTGCAGCAATGTCT	15	48.5369	0.53	A Forward
AF-3B1	ACACCACCAGCAGT	14	48.0313	0.57	A Forward
AF-3B2	TGTATGCTGCATCACA	16	47.7802	0.44	A Forward
AF-5A1	AACAGAATCCTAAGCAGT	18	48.1402	0.39	A Forward
AF-5B1	AGCACCTCCAGAGC	14	48.5735	0.64	A Forward
AF-5B2	CACCTCCAGAGCTGA	15	48.6607	0.6	A Forward
AF-7A1	ACCACCACTCTCCG	14	48.1265	0.64	A Forward
AF-7A2	GAAGAAACAGGTTCAGC	17	48.3318	0.47	A Forward
AF-7B1	CAAGCACAGCTGCA	14	48.5131	0.57	A Forward
AF-9A1	GATCTTCAGAGAATAATGGAA	21	48.341	0.33	A Forward
AF-9B1	TTCCCAGAAACTTTAACAAA	20	48.5632	0.3	A Forward
AR-11A1	TTCTGCATCACATAAAGTTA	20	48.03	0.3	A Reverse
AR-11B1	CTGCATCACACAATGTTA	18	48.3918	0.39	A Reverse
AR-1A1	GATAGTAGGTAATTCCAATGT	21	47.9938	0.33	A Reverse
AR-1A2	CTTCTTCTTCAATAGGATCC	20	48.3638	0.4	A Reverse
AR-1B1	CTTCTTCAACAGGATCTG	18	47.7583	0.44	A Reverse
AR-3A1	GTTGAATTGACTGAAGCT	18	48.2636	0.39	A Reverse
AR-5A1	TATTTTCCAGCATGTGTC	18	47.9528	0.39	A Reverse
AR-5A2	GCTTATTTTCCAGCATGT	18	48.6651	0.39	A Reverse
AR-5B1	CTTGTGTATTCTCCAACAA	19	48.2847	0.37	A Reverse
AR-5B2	TCTTTTATGACAAAGTTGGT	20	48.388	0.3	A Reverse
AR-7A1	GAATTGAGCATGTTCAGT	18	48.3376	0.39	A Reverse
AR-7A2	TTCTGCAGCATTCTCTAA	18	48.7067	0.39	A Reverse
AR-7B1	TATTCCTAAACCTAGTACTGA	21	47.897	0.33	A Reverse
AR-9A1	ATAGCAGATGTTCTCTGTA	19	47.8429	0.37	A Reverse
AR-9A2	CTCCAACATCATAGATACAG	20	48.2414	0.4	A Reverse
AR-9B2	CTTCTTCTTCATTTCTGCT	19	48.3658	0.37	A Reverse
BF-10A1	ATCAATAGAACAGCAGTTAC	20	48.6345	0.35	B Forward
BF-10B1	AGAACAGCAGTTACCAG	17	48.6714	0.47	B Forward
BF-10B2	CATTAACAACACTAATGAGAG	21	48.1065	0.33	B Forward
BF-12A1	AGTTCTACTGGATGTAAAGT	20	48.6999	0.35	B Forward
BF-12B1	ATTGATCCCACAACACA	17	48.267	0.41	B Forward
BF-12B2	TACATGACATTATTACCATGG	21	48.6751	0.33	B Forward
BF-2A1	GACAGTCAAAATGATTATGAG	21	48.442	0.33	B Forward
BF-2B1	GGACAAGTCAAAATGTCA	18	48.1346	0.39	B Forward
BF-2B2	TCCCTGAAGGAAAAGATAT	19	47.7617	0.37	B Forward
BF-4A1	TCTAGGAGCAATAGCAC	17	47.7903	0.47	B Forward
BF-4B1	CAAATTGAAAATCCCAGAC	19	47.9082	0.37	B Forward
BF-6A1	AAACAATCTGCAAATATGC	19	47.9782	0.32	B Forward
BF-6A2	ACAAAGAAGACTCACCAT	18	48.4018	0.39	B Forward
BF-6B1	GAAAACAATTTGCAGGC	17	48.1273	0.41	B Forward
BF-8A1	CATGGAAAGATGTGATGTT	19	48.689	0.37	B Forward
BF-8A2	TGAAGGTTTCTCACTTGT	18	48.7063	0.39	B Forward
BF-8B1	ATCTGCAAGGTATGTTAAC	19	48.1012	0.37	B Forward
BF-8B2	AGAAGTAATCTGCAAGGTA	19	48.3363	0.37	B Forward
BR-10A1	CCCCAACTACATAAAAGTT	19	47.7542	0.37	B Reverse
BR-10A2	GGATCCCCAACTACATAA	18	47.9309	0.44	B Reverse
BR-10B1	CCAACTACATAAAAGTTTGG	20	48.0339	0.35	B Reverse
BR-12A1	TACTTACAAGCATATATCCAG	21	47.8776	0.33	B Reverse
BR-12A2	TTACTTACAAGCATGTATCC	20	48.2864	0.35	B Reverse
BR-12B1	TATTACTTCTTACTCACAAGC	21	48.7222	0.33	B Reverse
BR-2A1	TTTGCCAACTGATTTGG	17	48.2782	0.41	B Reverse
BR-2A2	CATATGGTTTCATGGTTGT	19	48.6275	0.37	B Reverse
BR-4A1	CGCACTTCATATTTGCA	17	48.5421	0.41	B Reverse
BR-4B2	ACTTCATATTTGCATGGAG	19	48.4452	0.37	B Reverse
BR-6A1	GTTAACTAGTTTGGTTGTATG	21	48.2966	0.33	B Reverse
BR-6A2	CCAGTTTCTTTTCTTGAGA	19	48.172	0.37	B Reverse
BR-6B1	TCAAGGTTATTTTGTGGTT	19	47.832	0.32	B Reverse
BR-6B2	ACAAACAGATGCTATTTCAT	20	48.6423	0.3	B Reverse
BR-8A1	TTCTGGTGGTGCATG	15	47.9519	0.53	B Reverse
