# Supplementary material for: Whole genome sequencing and phylogenetic analysis of human metapneumovirus strains from Kenya and Zambia
Source: BMC Genomics. 2020 Jan 2;21:5. doi: 10.1186/s12864-019-6400-z (PMC6941262; doi:10.1186/s12864-019-6400-z)
Supplement: Supplementary file 7 — Additional file 7: Table S4. Primer sequences used in the semi-quantitative rRT-PCR for HMPV detection. Note, the F gene-based rRT-PCR assays are different or separate for the two HMPV groups. [file 12864_2019_6400_MOESM7_ESM.xlsx]

## Sheet: Sheet1
Assay 1 - targets Fusion gene
	Forward primer (5'-3')	Probe (5'-3')	Reverse primer (5'-3')
HMPV A	GCYGTYAGCTTCAGTCAATTCAA	CAACATTTAGAAACCTTCT	TCCAGCATTGTCTGAAAATTGC
HMPV B	GCYGTYAGCTTCAGTCAATTCAA	CGCACAACATTTAGGAATCTTCT	GTTATCCCTGCATTGTCTGAAAACT
Assay 2 - targets Nucleoprotein gene
	Forward primer (5'-3')	Probe (5'-3')	Reverse primer (5'-3')
HMPV A and B	ATGTCTCTTCAAGGGATTCACCT	CATGCTATATTAAAAGAGTCTCARTAC	AMAGYGTTATTTCTTGTTGCAATGATGA
